# Supplementary material for: Potential role of the skin and gut microbiota in premenarchal vulvar lichen sclerosus: A pilot case-control study
Source: PLoS One. 2021 Jan 14;16(1):e0245243. doi: 10.1371/journal.pone.0245243 (PMC7808574; doi:10.1371/journal.pone.0245243)
Supplement: S1 Table — (XLSX) [file pone.0245243.s005.xlsx]

## Sheet: S1 Table
Supplementary Table 1: OTU abundance in all samples.
SampleName	Subject	Site	SampleType	ABC_Cat	Group_Cat	N.Seqs	N.OTUs	N.Singletons	Goods.Coverage
LSHiseq.B005.liquid.stool	B005	stool	liquid_stool	B	Diagnosed with non-specific vulvovaginitis	81281	653	137	0.998314
LSHiseq.C015.liquid.stool	C015	stool	liquid_stool	C	No dermatologic vulvar findings	76853	597	136	0.99823
LSHiseq.C011.liquid.stool	C011	stool	liquid_stool	C	No dermatologic vulvar findings	67307	322	105	0.99844
LSHiseq.A001.liquid.stool	A001	stool	liquid_stool	A	Newly diagnosed with LS	68732	454	104	0.998487
LSHiseq.C015.solid.stool	C015	stool	solid_stool	C	No dermatologic vulvar findings	68506	374	108	0.998423
LSHiseq.B008.LM.swab	B008	Labia majora and minora	swab	B	Diagnosed with non-specific vulvovaginitis	64683	369	140	0.997836
LSHiseq.C012.LM.solution	C012	Labia majora and minora	solution	C	No dermatologic vulvar findings	2690	315	109	0.95948
LSHiseq.B007.LM.swab	B007	Labia majora and minora	swab	B	Diagnosed with non-specific vulvovaginitis	27187	480	128	0.995292
LSHiseq.A001.PS.solution	A001	Perineum swab	solution	A	Newly diagnosed with LS	20597	262	112	0.994562
LSHiseq.B007.LM.solution	B007	Labia majora and minora	solution	B	Diagnosed with non-specific vulvovaginitis	11805	367	162	0.986277
LSHiseq.B007.PS.swab	B007	Perineum swab	swab	B	Diagnosed with non-specific vulvovaginitis	83459	3575	991	0.988126
LSHiseq.A002.PS.swab	A002	Perineum swab	swab	A	Newly diagnosed with LS	92138	3808	1035	0.988767
LSHiseq.B009.PS.solution	B009	Perineum swab	solution	B	Diagnosed with non-specific vulvovaginitis	59250	307	131	0.997789
LSHiseq.B010.LM.swab	B010	Labia majora and minora	swab	B	Diagnosed with non-specific vulvovaginitis	90455	397	155	0.998286
LSHiseq.C012.PS.swab	C012	Perineum swab	swab	C	No dermatologic vulvar findings	73375	1486	369	0.994971
LSHiseq.A001.PS.swab	A001	Perineum swab	swab	A	Newly diagnosed with LS	73366	449	192	0.997383
LSHiseq.B008.PS.swab	B008	Perineum swab	swab	B	Diagnosed with non-specific vulvovaginitis	55424	313	134	0.997582
LSHiseq.B005.LM.swab	B005	Labia majora and minora	swab	B	Diagnosed with non-specific vulvovaginitis	39022	309	106	0.997284
LSHiseq.B005.PS.swab	B005	Perineum swab	swab	B	Diagnosed with non-specific vulvovaginitis	39062	500	189	0.995162
LSHiseq.C012.LM.swab	C012	Labia majora and minora	swab	C	No dermatologic vulvar findings	71534	354	144	0.997987
LSHiseq.B005.LM.solution	B005	Labia majora and minora	solution	B	Diagnosed with non-specific vulvovaginitis	14590	399	161	0.988965
LSHiseq.A001.LM.swab	A001	Labia majora and minora	swab	A	Newly diagnosed with LS	54931	365	158	0.997124
LSHiseq.B005.solid.stool	B005	stool	solid_stool	B	Diagnosed with non-specific vulvovaginitis	83169	555	140	0.998317
LSHiseq.A002.LM.swab	A002	Labia majora and minora	swab	A	Newly diagnosed with LS	95537	635	216	0.997739
LSHiseq.C011.PS.solution	C011	Perineum swab	solution	C	No dermatologic vulvar findings	35820	369	118	0.996706
LSHiseq.A002.PS.solution	A002	Perineum swab	solution	A	Newly diagnosed with LS	15154	280	109	0.992807
LSHiseq.A004.PS.solution	A004	Perineum swab	solution	A	Newly diagnosed with LS	3592	353	171	0.952394
LSHiseq.C011.solid.stool	C011	stool	solid_stool	C	No dermatologic vulvar findings	8172	176	83	0.989843
LSHiseq.A003.LM.solution	A003	Labia majora and minora	solution	A	Newly diagnosed with LS	52365	417	155	0.99704
LSHiseq.B005.PS.solution	B005	Perineum swab	solution	B	Diagnosed with non-specific vulvovaginitis	2223	317	138	0.937922
LSHiseq.B010.PS.solution	B010	Perineum swab	solution	B	Diagnosed with non-specific vulvovaginitis	36969	261	94	0.997457
LSHiseq.C011.LM.solution	C011	Labia majora and minora	solution	C	No dermatologic vulvar findings	20260	378	169	0.991658
LSHiseq.A004.solid.stool	A004	stool	solid_stool	A	Newly diagnosed with LS	69222	516	147	0.997876
LSHiseq.B006.PS.solution	B006	Perineum swab	solution	B	Diagnosed with non-specific vulvovaginitis	7694	273	104	0.986483
LSHiseq.A003.PS.swab	A003	Perineum swab	swab	A	Newly diagnosed with LS	62834	1332	387	0.993841
LSHiseq.A001.LM.solution	A001	Labia majora and minora	solution	A	Newly diagnosed with LS	66879	281	116	0.998266
LSHiseq.A002.LM.solution	A002	Labia majora and minora	solution	A	Newly diagnosed with LS	69499	452	171	0.99754
LSHiseq.B010.LM.solution	B010	Labia majora and minora	solution	B	Diagnosed with non-specific vulvovaginitis	20893	344	164	0.99215
LSHiseq.B008.PS.solution	B008	Perineum swab	solution	B	Diagnosed with non-specific vulvovaginitis	1940	190	83	0.957216
LSHiseq.B009.LM.swab	B009	Labia majora and minora	swab	B	Diagnosed with non-specific vulvovaginitis	65564	264	117	0.998215
LSHiseq.A004.liquid.stool	A004	stool	liquid_stool	A	Newly diagnosed with LS	72564	557	128	0.998236
LSHiseq.A004.LM.swab	A004	Labia majora and minora	swab	A	Newly diagnosed with LS	12035	405	146	0.987869
LSHiseq.B010.PS.swab	B010	Perineum swab	swab	B	Diagnosed with non-specific vulvovaginitis	104638	490	191	0.998175
LSHiseq.B009.LM.solution	B009	Labia majora and minora	solution	B	Diagnosed with non-specific vulvovaginitis	15025	260	90	0.99401
LSHiseq.B007.PS.solution	B007	Perineum swab	solution	B	Diagnosed with non-specific vulvovaginitis	1736	255	123	0.929147
LSHiseq.A004.PS.swab	A004	Perineum swab	swab	A	Newly diagnosed with LS	57441	347	136	0.997632
LSHiseq.B006.LM.swab	B006	Labia majora and minora	swab	B	Diagnosed with non-specific vulvovaginitis	99206	434	126	0.99873
LSHiseq.A003.LM.swab	A003	Labia majora and minora	swab	A	Newly diagnosed with LS	63746	307	122	0.998086
LSHiseq.A003.PS.solution	A003	Perineum swab	solution	A	Newly diagnosed with LS	1399	195	84	0.939957
LSHiseq.A004.LM.solution	A004	Labia majora and minora	solution	A	Newly diagnosed with LS	56357	413	145	0.997427
LSHiseq.C011.PS.swab	C011	Perineum swab	swab	C	No dermatologic vulvar findings	19689	443	151	0.992331
LSHiseq.B006.PS.swab	B006	Perineum swab	swab	B	Diagnosed with non-specific vulvovaginitis	60494	337	108	0.998215
LSHiseq.A001.solid.stool	A001	stool	solid_stool	A	Newly diagnosed with LS	798	144	77	0.903509
LSHiseq.C011.LM.swab	C011	Labia majora and minora	swab	C	No dermatologic vulvar findings	54638	335	136	0.997511
LSHiseq.B009.PS.swab	B009	Perineum swab	swab	B	Diagnosed with non-specific vulvovaginitis	65294	256	98	0.998499
