# Supplementary material for: Potential role of the skin and gut microbiota in premenarchal vulvar lichen sclerosus: A pilot case-control study
Source: PLoS One. 2021 Jan 14;16(1):e0245243. doi: 10.1371/journal.pone.0245243 (PMC7808574; doi:10.1371/journal.pone.0245243)
Supplement: S3 Table — (XLSX) [file pone.0245243.s007.xlsx]

## Sheet: S3 Table
Supplementary Table 3: OTUs (core microbiome) that were shared between sample types (stool and skin).
OTU ID	Kingdom	Phylum	Class	Order	Family	Genus	Species
20	Bacteria	Firmicutes	Clostridia	Clostridiales	Veillonellaceae	Dialister	NA
158	Bacteria	Firmicutes	Clostridia	Clostridiales	Veillonellaceae	Veillonella	dispar
21	Bacteria	Firmicutes	Bacilli	Lactobacillales	Streptococcaceae	Streptococcus	infantis
89	Bacteria	Firmicutes	Bacilli	Lactobacillales	Streptococcaceae	Streptococcus	NA
127	Bacteria	Firmicutes	Clostridia	Clostridiales	Clostridiaceae	SMB53	NA
194	Bacteria	Firmicutes	Clostridia	Clostridiales	Clostridiaceae	SMB53	NA
8	Bacteria	Firmicutes	Clostridia	Clostridiales	[Tissierellaceae]	Anaerococcus	NA
3	Bacteria	Firmicutes	Clostridia	Clostridiales	[Tissierellaceae]	Anaerococcus	NA
1352	Bacteria	Firmicutes	Clostridia	Clostridiales	[Tissierellaceae]	Anaerococcus	NA
2	Bacteria	Firmicutes	Clostridia	Clostridiales	[Tissierellaceae]	Finegoldia	NA
7	Bacteria	Firmicutes	Clostridia	Clostridiales	[Tissierellaceae]	Parvimonas	NA
14	Bacteria	Firmicutes	Clostridia	Clostridiales	[Tissierellaceae]	WAL_1855D	NA
6	Bacteria	Firmicutes	Clostridia	Clostridiales	[Tissierellaceae]	1968-01-01	NA
1	Bacteria	Firmicutes	Clostridia	Clostridiales	[Tissierellaceae]	Peptoniphilus	NA
16	Bacteria	Firmicutes	Clostridia	Clostridiales	[Tissierellaceae]	Peptoniphilus	NA
26	Bacteria	Firmicutes	Clostridia	Clostridiales	[Tissierellaceae]	Peptoniphilus	NA
4459	Bacteria	Firmicutes	Clostridia	Clostridiales	Clostridiaceae	Clostridium	celatum
47	Bacteria	Firmicutes	Clostridia	Clostridiales	Ruminococcaceae	Oscillospira	NA
74	Bacteria	Firmicutes	Clostridia	Clostridiales	Lachnospiraceae	Blautia	NA
23	Bacteria	Actinobacteria	Actinobacteria	Actinomycetales	Corynebacteriaceae	Corynebacterium	NA
41	Bacteria	Actinobacteria	Actinobacteria	Actinomycetales	Corynebacteriaceae	Corynebacterium	NA
536	Bacteria	Actinobacteria	Actinobacteria	Actinomycetales	Micrococcaceae	Rothia	mucilaginosa
19	Bacteria	Actinobacteria	Actinobacteria	Actinomycetales	Actinomycetaceae	Varibaculum	NA
535	Bacteria	Proteobacteria	Gammaproteobacteria	Enterobacteriales	Enterobacteriaceae	Providencia	NA
29	Bacteria	Proteobacteria	Gammaproteobacteria	Enterobacteriales	Enterobacteriaceae	Escherichia	coli
543	Bacteria	Proteobacteria	Gammaproteobacteria	Aeromonadales	Aeromonadaceae	NA	NA
5	Bacteria	Proteobacteria	Gammaproteobacteria	Aeromonadales	Aeromonadaceae	NA	NA
153	Bacteria	Proteobacteria	Gammaproteobacteria	Pseudomonadales	Pseudomonadaceae	Pseudomonas	veronii
13	Bacteria	Proteobacteria	Epsilonproteobacteria	Campylobacterales	Campylobacteraceae	Campylobacter	ureolyticus
24	Bacteria	Bacteroidetes	Bacteroidia	Bacteroidales	Bacteroidaceae	Bacteroides	uniformis
39	Bacteria	Bacteroidetes	Bacteroidia	Bacteroidales	Prevotellaceae	Prevotella	NA
11	Bacteria	Bacteroidetes	Bacteroidia	Bacteroidales	Prevotellaceae	Prevotella	NA
25	Bacteria	Bacteroidetes	Bacteroidia	Bacteroidales	Porphyromonadaceae	Porphyromonas	NA
12	Bacteria	Bacteroidetes	Bacteroidia	Bacteroidales	Porphyromonadaceae	Porphyromonas	NA
